# Supplementary material for: Serum response factor regulates smooth muscle contractility via myotonic dystrophy protein kinases and L-type calcium channels
Source: PLoS One. 2017 Feb 2;12(2):e0171262. doi: 10.1371/journal.pone.0171262 (PMC5289827; doi:10.1371/journal.pone.0171262)
Supplement: S2 Table — (XLSX) [file pone.0171262.s002.xlsx]

## Sheet: Table S5
S2 Table. A list of proteins that were down-regulated in the jejunal smooth muscle of Srf KO mice.
ID	Identified Proteins	Accession Number	MW	Probability	Fold Change	WT1	WT2	WT3	KO1	KO2	KO3
676	Supervillin	IPI00170232	243 kDa	0.95	Infinite	5.0038	2.7089	12.896	0	0	0
871	Methylcrotonoyl-CoA carboxylase beta chain, mitochondrial	IPI00553717	61 kDa	0.95	Infinite	1.6801	1.8113	3.5835	0	0	0
969	Visinin-like protein 1	IPI00230418	22 kDa	0.95	Infinite	2.2277	1.7315	2.0179	0	0	0
999	Cadherin-2	IPI00323134 (+1)	100 kDa	0.95	Infinite	2.3941	0	3.6756	0	0	0
1102	Pirin	IPI00109437 (+1)	32 kDa	0.95	Infinite	0.78316	1.7315	0.78902	0	0	0
1130	Junctophilin-2	IPI00113638	75 kDa	0.95	Infinite	0	1.2667	2.0263	0	0	0
771	Isoform 1 of Perilipin-4	IPI00131113 (+1)	139 kDa	0.95	-18.6309	3.7262	4.706	2.3711	0	0.57986	0
570	SPARC-like protein 1	IPI00308484	72 kDa	0.95	-13.968	11.432	9.5828	3.6611	0	0	1.7666
487	Glutamate dehydrogenase 1, mitochondrial	IPI00114209	61 kDa	0.95	-8.31416	5.179	3.5449	15.452	0	0	2.9078
260	Uncharacterized protein	IPI00877197	186 kDa	0.95	-4.8193	6.201	5.3677	15.212	1.2508	0.98427	3.3219
928	Enoyl-CoA hydratase, mitochondrial	IPI00454049	31 kDa	0.95	-4.98959	0.89693	2.2122	0.87965	0	0.4044	0.39502
547	Isoform 2 of Sorbin and SH3 domain-containing protein 2	IPI00673886	145 kDa	0.95	-5.0852	5.5732	6.3031	8.7724	0.41695	1.1524	2.4912
553	Cluster of Isoform 9 of Myotonin-protein kinase (IPI00226600)	IPI00226600 [4]	70 kDa	0.95	-5.11949	9.5404	5.9455	8.6136	1.6242	0	3.0832
553.1	Isoform 9 of Myotonin-protein kinase	IPI00226600 (+3)	70 kDa	0.95	-4.81497	9.5404	4.5728	8.5528	1.6242	0	3.0832
555	Cluster of Isoform L1 of Smoothelin (IPI00314543)	IPI00314543 [3]	100 kDa	0.95	-5.177	5.6276	6.9557	10.795	2.1977	0	2.3181
555.1	Isoform L1 of Smoothelin	IPI00314543 (+1)	100 kDa	0.95	-4.34047	4.6862	5.4945	7.1482	1.8707	0	2.1217
822	Isoform 1 of Protein-L-isoaspartate(D-aspartate) O-methyltransferase	IPI00329913 (+2)	25 kDa	0.95	-4.19649	2.4556	2.6482	3.9411	0.41695	0.4044	1.334
530	Prostaglandin reductase 1	IPI00131887	36 kDa	0.95	-4.37806	8.4472	12.145	4.8106	2.7268	1.1524	1.9231
45	Cluster of Isoform 1 of Synemin (IPI00469184)	IPI00469184 [2]	173 kDa	0.95	-3.50322	35.432	53.746	73.557	18.485	13.682	14.286
827	Short-chain specific acyl-CoA dehydrogenase, mitochondrial	IPI00116591	45 kDa	0.95	-3.57461	1.1098	2.7929	2.2245	0.65759	0	1.0565
23.3	Putative uncharacterized protein	IPI00315581	27 kDa	0.95	-2.9156	1.1826	4.6783	1.7943	1.1862	1.2463	0.1931
45.1	Isoform 1 of Synemin	IPI00469184	173 kDa	0.95	-3.4224	31.631	47.29	63.591	16.759	12.073	12.809
431	Cluster of Isoform 1 of LIM domain-binding protein 3 (IPI00323030)	IPI00323030 [2]	76 kDa	0.95	-2.87838	3.3602	6.4535	7.747	1.9084	1.3887	2.8038
431.1	Isoform 1 of LIM domain-binding protein 3	IPI00323030 (+1)	76 kDa	0.95	-2.88129	3.3484	6.4319	7.7267	1.8997	1.3823	2.7941
522	Isoform 5 of Ankyrin-2	IPI00921642	420 kDa	0.95	-2.90865	7.1316	6.841	8.4406	3.5449	2.0987	2.0621
538	Adenylyl cyclase-associated protein 2	IPI00112001	53 kDa	0.95	-3.00614	3.5213	4.4222	7.5153	1.3523	0.4044	3.3857
558	Pyruvate dehydrogenase E1 component subunit beta, mitochondrial	IPI00132042	39 kDa	0.95	-2.85944	3.0281	1.891	8.9798	1.0222	1.437	2.4015
984	Kinesin-like protein KIF13A	IPI00111639	196 kDa	0.95	-3.01009	3.057	1.8253	3.219	1.9471	0.39091	0.35337
442	Isoform 1 of Nesprin-1	IPI00403993 (+1)	1010 kDa	0.95	-2.55453	3.9915	4.6358	12.502	4.3032	2.0169	1.9512
488	Dihydrolipoyllysine-residue acetyltransferase component of pyruvate dehydrogenase complex, mitochondrial	IPI00153660	68 kDa	0.95	-2.66419	1.9841	9.7142	4.2378	1.8532	2.144	1.9844
517	Fumarylacetoacetate hydrolase domain-containing protein 2A	IPI00121218	35 kDa	0.95	-2.66538	4.7897	5.9919	4.1304	1.4632	1.5192	2.6123
656	Cluster of Trans-2-enoyl-CoA reductase, mitochondrial (IPI00121276)	IPI00121276	40 kDa	0.95	-2.57826	4.9233	3.4744	4.3955	0	0.97585	3.9861
656.1	Trans-2-enoyl-CoA reductase, mitochondrial	IPI00121276	40 kDa	0.95	-2.57667	4.9178	3.4744	4.3802	0	0.97585	3.9811
9.2	Talin-2	IPI00975167	254 kDa	0.95	-2.25497	2.8241	1.2777	6.5323	0.21104	2.376	2.1288
330	Medium-chain specific acyl-CoA dehydrogenase, mitochondrial	IPI00134961	46 kDa	0.95	-2.34263	10.101	11.631	9.0193	2.5795	6.1523	4.395
338	T-complex protein 1 subunit zeta	IPI00116281	58 kDa	0.95	-2.23251	7.4166	5.6077	5.6294	2.3254	1.7931	4.237
447	Methylmalonyl-CoA mutase, mitochondrial	IPI00133553	83 kDa	0.95	-2.30276	5.2844	4.542	10.282	1.2073	3.4424	4.0826
501	Regulator of microtubule dynamics protein 1	IPI00387249	35 kDa	0.95	-2.26062	5.9905	4.8973	3.9579	2.4781	2.6228	1.4662
571	Activator of 90 kDa heat shock protein ATPase homolog 1	IPI00153740	38 kDa	0.95	-2.26459	10.151	3.9597	3.4315	1.2073	1.0326	5.5064
636	Isoform 1 of 4-aminobutyrate aminotransferase, mitochondrial	IPI00407499 (+1)	56 kDa	0.95	-2.45005	4.0184	4.5192	3.1871	0.8339	2.185	1.7666
725	Purkinje cell protein 4	IPI00229996 (+1)	7 kDa	0.95	-2.3945	3.6837	1.3385	2.5704	0.41695	0.4044	2.3495
791	Cluster of IPI:sp|K1M1_SHEEP|	IPI:sp|K1M1_SHEEP|	47 kDa	0.95	-2.4802	4.4918	0	1.8022	2.5377	0	0
796	Programmed cell death protein 5	IPI00116120 (+1)	14 kDa	0.95	-2.31506	0.44846	2.0146	3.4927	0.8339	1.3437	0.39502
820	Ubiquitin-fold modifier 1	IPI00139378 (+1)	9 kDa	0.95	-2.33796	2.5159	4.5564	0.78902	0.77865	1.9077	0.67612
859	Delta(3,5)-Delta(2,4)-dienoyl-CoA isomerase, mitochondrial	IPI00130804	36 kDa	0.95	-2.29556	2.7979	0.47275	1.6687	0	0.4044	1.7473
923	Cluster of Isoform 4 of Fucose mutarotase (IPI00845582)	IPI00845582	14 kDa	0.95	-2.42134	0.89693	1.3385	2.0179	0	0.4044	1.3522
5	Creatine kinase B-type	IPI00136703	43 kDa	0.95	-1.82919	212.87	187.26	161.86	101.16	84.615	121.46
12.2	Beta-enolase	IPI00228548	47 kDa	0.95	-1.87968	6.6228	9.1661	4.097	4.7722	4.1494	1.6578
69	Cluster of tensin 1 (IPI00378438)	IPI00378438 [2]	201 kDa	0.95	-1.98203	27.661	34.994	35.279	14.703	19.504	15.204
69.1	tensin 1	IPI00378438	201 kDa	0.95	-2.00212	27.181	33.925	34.359	14.288	19.081	14.313
90	Isoform Cytoplasmic of Fumarate hydratase, mitochondrial	IPI00759940 (+1)	50 kDa	0.95	-1.88647	22.594	23.168	30.157	12.986	13.524	13.734
125	Dystrophin	IPI00474450	426 kDa	0.95	-2.18153	19.99	22.593	26.459	9.0155	11.804	10.829
159	Isoform 2 of UTP--glucose-1-phosphate uridylyltransferase	IPI00279474	56 kDa	0.95	-1.84535	18.018	13.133	10.033	9.9312	6.4456	5.9409
192	Succinyl-CoA:3-ketoacid-coenzyme A transferase 1, mitochondrial	IPI00132653	56 kDa	0.95	-2.10322	15.4	9.0911	9.7149	5.4966	0.98427	9.7828
246	Isovaleryl-CoA dehydrogenase, mitochondrial	IPI00471246	46 kDa	0.95	-2.17633	5.6229	10.431	12.606	3.6737	3.0272	6.468
257	Cluster of Isoform 1 of PDZ and LIM domain protein 7 (IPI00130607)	IPI00130607	50 kDa	0.95	-1.99285	5.3722	11.856	12.424	4.9365	3.3697	6.5731
257.1	Isoform 1 of PDZ and LIM domain protein 7	IPI00130607	50 kDa	0.95	-1.97882	5.2967	11.573	12.09	4.8374	3.2953	6.5021
283	Isoform 1 of Chondroitin sulfate proteoglycan 4	IPI00128915	252 kDa	0.95	-1.94331	11.863	13.955	7.8284	5.5031	4.5116	7.2993
366	Histidine triad nucleotide-binding protein 2, mitochondrial	IPI00133034	17 kDa	0.95	-1.96373	9.4044	9.9801	10.69	6.1868	3.1313	5.9969
378.1	Uncharacterized protein	IPI00463589	129 kDa	0.95	-1.94461	5.0314	4.741	6.0622	1.6242	2.5542	3.9644
461	Pyruvate dehydrogenase E1 component subunit alpha, somatic form, mitochondrial	IPI00337893	43 kDa	0.95	-1.85901	0.89693	2.7727	13.701	1.2508	4.2445	3.8487
470	Delta-1-pyrroline-5-carboxylate dehydrogenase, mitochondrial	IPI00405699	62 kDa	0.95	-2.17453	3.6949	7.7979	3.0135	2.2149	1.5568	2.8993
494	Integrin alpha-1	IPI00466371 (+1)	131 kDa	0.95	-2.07829	7.4536	9.9287	5.7345	2.3188	2.2184	6.5858
515	Alpha-parvin	IPI00470003	42 kDa	0.95	-1.81889	4.3489	7.7128	4.2292	4.1153	1.3887	3.4525
539	Isoform 1 of Nitrilase homolog 1	IPI00453658 (+1)	36 kDa	0.95	-1.89868	6.1098	8.1389	3.2161	4.5439	1.2132	3.4413
568	cGMP-specific 3',5'-cyclic phosphodiesterase	IPI00229355	98 kDa	0.95	-2.00526	10.464	1.3545	10.313	3.7514	0	7.2853
616	Sulfite oxidase, mitochondrial	IPI00153144	61 kDa	0.95	-2.15992	4.38	6.2719	2.9059	2.0412	1.437	2.7988
626	Cysteine and histidine-rich domain-containing protein 1	IPI00134017	37 kDa	0.95	-2.0451	7.1393	13.069	5.7817	5.9524	4.7697	1.9863
663	Citrate lyase subunit beta-like protein, mitochondrial	IPI00153903	38 kDa	0.95	-1.97275	2.1286	4.0017	3.773	0.77865	1.7806	2.4608
675	Hydroxysteroid dehydrogenase-like protein 2	IPI00117214 (+1)	54 kDa	0.95	-2.07434	3.0054	5.8726	3.0756	2.0443	1.9517	1.7666
681	Tyrosine 3-monooxygenase	IPI00138131	56 kDa	0.95	-1.92339	2.9005	2.3867	4.1922	1.8561	2.1891	0.88329
684	Protein S100-B	IPI00222557	11 kDa	0.95	-1.96644	10.08	9.1624	3.8725	6.4325	2.4514	2.8708
718	Neurocalcin-delta	IPI00263638	22 kDa	0.95	-2.148	4.4932	2.5973	5.0634	0.77865	2.773	2.1066
769	Uncharacterized protein	IPI00830254	45 kDa	0.95	-2.06448	2.0036	0.9455	3.2462	0.8339	0.8887	1.2783
790	Cluster of ATP synthase subunit gamma, mitochondrial isoform b (IPI00750074)	IPI00750074 [2]	30 kDa	0.95	-2.13072	4.42	6.3515	2.2762	1.9571	1.8324	2.3341
795	Glutaredoxin-related protein 5, mitochondrial	IPI00378120	16 kDa	0.95	-2.06643	1.5583	1.4183	1.5515	0.41695	0.98427	0.79005
802	Serum deprivation-response protein	IPI00135660	47 kDa	0.95	-2.09249	1.5779	5.9327	1.3883	0.65759	2.7119	0.88329
817	Uncharacterized protein	IPI00880644 (+1)	274 kDa	0.95	-2.07736	2.8768	3.5679	1.6648	1.0462	1.972	0.88555
844	Guanine nucleotide-binding protein G(I)/G(S)/G(T) subunit beta-2	IPI00162780 (+1)	37 kDa	0.95	-1.91299	0.95559	3.2635	1.5543	1.3671	0.86084	0.79005
921	Isoform 2 of Serine/threonine-protein kinase N2	IPI00480537 (+3)	110 kDa	0.95	-1.94737	2.8041	1.3545	2.9123	2.565	1.066	0
945	heterogeneous nuclear ribonucleoprotein H3	IPI00816884 (+1)	37 kDa	0.95	-1.82463	0.89693	0.9455	0.43982	1.2508	0	0
1022	Isoform 3 of Endophilin-B2	IPI00169647 (+3)	42 kDa	0.95	-1.99844	2.0036	1.0877	0.90169	1.0222	0.97585	0
