# Supplementary material for: Serum response factor regulates smooth muscle contractility via myotonic dystrophy protein kinases and L-type calcium channels
Source: PLoS One. 2017 Feb 2;12(2):e0171262. doi: 10.1371/journal.pone.0171262 (PMC5289827; doi:10.1371/journal.pone.0171262)
Supplement: S3 Table — (XLS) [file pone.0171262.s003.xls]

## Sheet: Table S7
S3 Table. Analysis of SRF binding sites and CArG boxes of SRF down-regulated protein genes.
Gene ID	SRF ChIP ID	Binding location	Peak height	pValue	CArG seq	CArG position	Location	Transcript ID	Human CArG
Dmpk	C2_SRF_24h_10392MC5690	chr7:19670472-19670753	1.6	1.3e-17	CCTTTTGTGG	chr7:19670547-19670555	intron1	TCONS_00242448	yes
					CCTTAAAAGG	chr7:19670626-19670634	intron1	TCONS_00242448	yes
Svil	C2_SRF_24h_10392MC3284	chr18:4994458-4994737	4	5e-43	CCATAAAAGG	chr18:4994585-4994593	intron2	TCONS_00130739	yes
					CCAGTAATGG	chr18:4994673-4994681	intron2	TCONS_00130739	yes
Tns1	C2_SRF_24h_10392MC117	chr1:74062394-74062677	1.9	2e-24	CCATAAAAGC	chr1:74062302-74062310	intron31	TCONS_00001760	no
					CCTTTTATGG	chr1:74062528-74062536	intron31	TCONS_00001760	yes
Ckm	C2_SRF_24h_10392MC5700	chr7:19996123-19996396	3.9	4.7e-29	CCATACAAGG	chr7:19996266-19996274	promoter	TCONS_00242475	yes
Myl6	C2_SRF_24h_10392MC826	chr10:127930865-127931085	1.7	1.6e-16	CCATATAAGG	chr10:127930107-127930115	intron 1	TCONS_00021187	Yes
Tgfb1i1	C2_SRF_24h_10392MC5964	chr7:135390233-135390455	3.2	4.7e-29	CCATACATGG	chr7:135390393-135390401	Promoter/exon1	TCONS_00247721	yes
Glud1	C2_SRF_24h_10392MC2013	chr14:35123898-35124175	3.3	3.3e-31	GCTTAAAAGG	chr14:35123979-35123987	Promoter/exon1	TCONS_00080911	no
Smtn	C2_SRF_24h_10392MC845	chr11:3435619-3435995	12.9	1.8e-207	CCATATAAGG	chr11:3435835-3435843	intron3	TCONS_00034846	yes
Tagln	C2_SRF_24h_10392MC6522	chr9:45744014-45744290	2.1	9.7e-17	CCTTTTATGG	chr9:45744245-45744253	Promoter	TCONS_00282464	yes
